# Supplementary material for: CBFB-MYH11 Fusion Sequesters RUNX1 in Cytoplasm to Prevent DNMT3A Recruitment to Target Genes in AML
Source: Front Cell Dev Biol. 2021 Jul 15;9:675424. doi: 10.3389/fcell.2021.675424 (PMC8321512; doi:10.3389/fcell.2021.675424)
Supplement: Supplementary file 1 [file Table_1.XLSX]

## Sheet: mutually exclusive patterns
Cancer	EGs	gene	p_value	odds ratio
BLCA	TET1	ACACB	0.615669	0
BLCA	TET1	ACIN1	0.613413	0
BLCA	TET1	ADAMTS12	0.383265	0
BLCA	TET1	AHR	0.384095	0
BLCA	TET1	ANK1	0.629218	0
BLCA	TET1	CEP170	0.615669	0
BLCA	TET1	CLIP1	0.623718	0
BLCA	TET1	GTF3C1	0.629218	0
BLCA	TET1	HCN1	0.384095	0
BLCA	TET1	HEATR1	0.623718	0
BLCA	TET1	KIF16B	0.613413	0
BLCA	TET1	LAMA5	0.629218	0
BLCA	TET1	LPA	0.619155	0
BLCA	TET1	MAGI2	0.613413	0
BLCA	TET1	MPDZ	0.623718	0
BLCA	TET1	MUC17	0.338591	0.292535
BLCA	TET1	MYO10	0.619155	0
BLCA	TET1	NUP155	0.619155	0
BLCA	TET1	OTOGL	0.623718	0
BLCA	TET1	PAPPA2	0.629218	0
BLCA	TET1	PKHD1L1	0.150364	0
BLCA	TET1	PLXNB2	0.383265	0
BLCA	TET1	PPP1R3A	0.613413	0
BLCA	TET1	PTPRK	0.615669	0
BLCA	TET1	PTPRT	0.619155	0
BLCA	TET1	RNF216	0.613413	0
BLCA	TET1	STAB1	0.629218	0
BLCA	TET1	TANC1	0.613413	0
BLCA	TET1	TECTA	0.623718	0
BLCA	TET1	TRERF1	0.615669	0
CHOL	IDH1	BAP1	0.558991	0
CHOL	IDH1	PBRM1	0.565508	0
COAD	DNMT3B	SOX9	0.093839	0
COAD	DNMT3B	AGRN	0.615752	0
COAD	TET2	PPL	0.619253	0
COAD	TET2	EPPK1	0.616104	0
COAD	TET2	PKN1	0.615752	0
COAD	TET1	TP53	0.00386072	0.34034
COAD	TET3	APC	0.020593	0.409704
COAD	TET3	TP53	0.00654055	0.328947
GBM	IDH1	ADGRV1	0.61724	0
GBM	IDH1	AHNAK	0.626935	0
GBM	IDH1	AHNAK2	0.388516	0
GBM	IDH1	CNTNAP2	0.621561	0
GBM	IDH1	COL1A2	0.612418	0
GBM	IDH1	COL6A3	0.393073	0
GBM	IDH1	DNAH11	0.61724	0
GBM	IDH1	DNAH3	0.61724	0
GBM	IDH1	DNAH5	0.385202	0
GBM	IDH1	DOCK5	0.61724	0
GBM	IDH1	DSP	0.612418	0
GBM	IDH1	EGFR	0.0537381	0.246526
GBM	IDH1	FBN2	0.612418	0
GBM	IDH1	FBN3	0.612418	0
GBM	IDH1	FRAS1	0.612418	0
GBM	IDH1	GRIN2A	0.612418	0
GBM	IDH1	HRNR	0.38385	0
GBM	IDH1	KIF2B	0.612418	0
GBM	IDH1	KMT2C	0.621561	0
GBM	IDH1	LRP2	0.239943	0
GBM	IDH1	LZTR1	0.614134	0
GBM	IDH1	MROH2B	0.614134	0
GBM	IDH1	MUC16	0.397738	0.461312
GBM	IDH1	NF1	0.0970096	0
GBM	IDH1	OBSCN	0.393073	0
GBM	IDH1	PCLO	0.240348	0
GBM	IDH1	PIK3CG	0.612418	0
GBM	IDH1	PTEN	0.00065834	0.0757576
GBM	IDH1	RB1	0.152409	0
GBM	IDH1	RIMS2	0.626935	0
GBM	IDH1	RYR2	0.500609	0.327381
GBM	IDH1	SCN9A	0.612418	0
GBM	IDH1	SDK1	0.621561	0
GBM	IDH1	SLIT3	0.612418	0
GBM	IDH1	SPTA1	0.152409	0
GBM	IDH1	STAG2	0.621561	0
GBM	IDH1	TAF1L	0.612418	0
GBM	IDH1	TTN	0.153563	0.381262
LAML	BPIFC	NPM1	0.294471	0.256604
LAML	BPIFC	PML	0.60568	0
LAML	BPIFC	RARA	0.60568	0
LAML	BPIFC	TET2	0.603805	0
LAML	CBFB	DNMT3A	0.297597	0.285714
LAML	CBFB	FLT3	0.17869	0.220339
LAML	CBFB	IDH1	0.604391	0
LAML	CBFB	IDH2	0.609856	0
LAML	CBFB	NPM1	0.0380263	0
LAML	CBFB	NRAS	0.60568	0
LAML	CBFB	PML	0.60568	0
LAML	CBFB	RARA	0.60568	0
LAML	CBFB	RUNX1	0.365252	0
LAML	CBFB	TET2	0.603805	0
LAML	CBFB	TP53	0.60568	0
LAML	CEBPA	NPM1	0.520221	0.472028
LAML	CEBPA	PML	0.605202	0
LAML	CEBPA	RARA	0.605202	0
LAML	CEBPA	RUNX1	0.224837	0
LAML	DNMT3A	KMT2A	0.0691709	0
LAML	DNMT3A	MYH11	0.301012	0.257885
LAML	DNMT3A	PML	0.0134712	0
LAML	DNMT3A	RARA	0.0134712	0
LAML	DNMT3A	RUNX1	0.14251	0.352451
LAML	DNMT3A	RUNX1T1	0.455095	0.362245
LAML	DNMT3A	TP53	0.366721	0.404762
LAML	DNMT3A	WT1	0.524198	0.526515
LAML	FLT3	IDH2	0.0414536	0.219601
LAML	FLT3	KRAS	0.0344554	0
LAML	FLT3	MYH11	0.112533	0.198767
LAML	FLT3	NRAS	0.156063	0.310345
LAML	FLT3	RUNX1	0.0369647	0.267735
LAML	FLT3	RUNX1T1	0.283464	0.279661
LAML	FLT3	TP53	0.00351179	0
LAML	FLT3	TTN	0.560177	0.617225
LAML	IDH1	KMT2A	0.602719	0
LAML	IDH1	KRAS	0.602719	0
LAML	IDH1	MYH11	0.609529	0
LAML	IDH1	PML	0.372671	0
LAML	IDH1	RARA	0.372671	0
LAML	IDH1	TP53	0.372671	0
LAML	IDH1	TTN	0.369985	0
LAML	IDH2	KMT2A	0.603597	0
LAML	IDH2	NPM1	0.449033	0.607059
LAML	IDH2	NRAS	0.384628	0
LAML	IDH2	PML	0.384628	0
LAML	IDH2	PTPN11	0.603597	0
LAML	IDH2	RARA	0.384628	0
LAML	IDH2	TET2	0.225463	0
LAML	IDH2	TP53	0.384628	0
LAML	KMT2A	NPM1	0.0648452	0
LAML	KMT2A	RUNX1	0.36572	0
LAML	MYH11	NPM1	0.0386908	0
LAML	MYH11	NRAS	0.603973	0
LAML	MYH11	PML	0.603973	0
LAML	MYH11	RARA	0.603973	0
LAML	MYH11	TET2	0.604377	0
LAML	MYH11	TP53	0.603973	0
LAML	NPM1	PML	0.0071812	0
LAML	NPM1	RARA	0.0071812	0
LAML	NPM1	RUNX1	0.00350007	0.0913208
LAML	NPM1	RUNX1T1	0.44903	0.325472
LAML	NPM1	TET2	0.164999	0.335897
LAML	NPM1	TP53	0.0071812	0
LAML	NRAS	PML	0.372566	0
LAML	NRAS	RARA	0.372566	0
LAML	NRAS	RUNX1	0.69964	0.424
LAML	PML	RUNX1	0.234387	0
LAML	PML	TET2	0.369902	0
LAML	PML	TP53	0.372566	0
LAML	PML	WT1	0.605202	0
LAML	PTPN11	RUNX1	0.36572	0
LAML	RARA	RUNX1	0.234387	0
LAML	RARA	TET2	0.369902	0
LAML	RARA	TP53	0.372566	0
LAML	RARA	WT1	0.605202	0
LAML	RUNX1	TP53	0.234387	0
LAML	TET2	TTN	0.613852	0
LAML	TET2	WT1	0.607884	0
LAML	TP53	TTN	0.608937	0
LAML	TP53	WT1	0.605202	0
LGG	IDH1	IDH2	1.38359e-13	0.0116026
LGG	IDH1	EGFR	3.45628e-23	0.0114504
LGG	IDH1	FLG	0.00162291	0.250651
LGG	IDH1	NF1	1.29907e-09	0.0952917
LGG	IDH1	PTEN	9.92914e-12	0.0441758
LGG	IDH2	ATRX	0.070424	0.344907
LGG	IDH2	EGFR	0.395181	0
LGG	IDH2	FLG	0.615168	0
LGG	IDH2	PIK3R1	0.615417	0
LGG	IDH2	PTEN	0.618752	0
LGG	IDH2	SMARCA4	0.618752	0
LGG	IDH2	TP53	0.00386257	0.222222
LGG	IDH2	TTN	0.501503	0.328725
LGG	ATRX	CIC	2.03966e-20	0.0424679
LGG	ATRX	EGFR	1.86401e-05	0.124796
LGG	ATRX	FUBP1	2.29134e-08	0.060511
LGG	ATRX	NF1	0.0596253	0.431111
LGG	ATRX	NOTCH1	0.00594151	0.328704
LGG	ATRX	PIK3CA	0.000186729	0.197396
LGG	ATRX	PIK3R1	0.0138386	0.242978
LGG	ATRX	PTEN	0.00325095	0.198018
LUAD	DNMT3A	TET1	0.618886	0
LUAD	DNMT3A	ACAN	0.250723	0
LUAD	DNMT3A	ACTN2	0.244362	0
LUAD	DNMT3A	ALMS1	0.390269	0
LUAD	DNMT3A	ASXL3	0.349059	0.274971
LUAD	DNMT3A	ATRX	0.387792	0
LUAD	DNMT3A	CHD6	0.244609	0
LUAD	DNMT3A	FRMPD4	0.402114	0
LUAD	DNMT3A	GRM7	0.245404	0
LUAD	DNMT3A	HECW1	0.497334	0.38498
LUAD	DNMT3A	ITIH6	0.388716	0
LUAD	DNMT3A	MYH1	0.341598	0.298047
LUAD	DNMT3A	NTNG1	0.388716	0
LUAD	DNMT3A	PDGFRA	0.244362	0
LUAD	DNMT3A	PLEC	0.496932	0.377329
LUAD	DNMT3A	PRUNE2	0.340974	0.308241
LUAD	DNMT3A	SAGE1	0.390269	0
LUAD	DNMT3A	SEMA6D	0.398372	0
LUAD	DNMT3A	SETD2	0.245404	0
LUAD	DNMT3A	TPTE	0.504205	0.330573
LUAD	DNMT3A	ABCA5	0.617273	0
LUAD	DNMT3A	ABCB11	0.630704	0
LUAD	DNMT3A	ACACB	0.618886	0
LUAD	DNMT3A	ADAMTS14	0.618886	0
LUAD	DNMT3A	ADAMTS3	0.618886	0
LUAD	DNMT3A	ADCY10	0.623819	0
LUAD	DNMT3A	ADNP2	0.616023	0
LUAD	DNMT3A	AGBL1	0.618886	0
LUAD	DNMT3A	AKAP9	0.623819	0
LUAD	DNMT3A	ARHGEF12	0.616023	0
LUAD	DNMT3A	ARHGEF6	0.617273	0
LUAD	DNMT3A	BRCA2	0.634769	0
LUAD	DNMT3A	C1ORF94	0.616023	0
LUAD	DNMT3A	CCKBR	0.6163	0
LUAD	DNMT3A	CDH22	0.616023	0
LUAD	DNMT3A	CEP128	0.617273	0
LUAD	DNMT3A	CYP11B2	0.62704	0
LUAD	DNMT3A	DCAF8L1	0.6163	0
LUAD	DNMT3A	DLGAP3	0.617273	0
LUAD	DNMT3A	DOCK4	0.62704	0
LUAD	DNMT3A	DSG1	0.618886	0
LUAD	DNMT3A	EP400	0.623819	0
LUAD	DNMT3A	F13B	0.617273	0
LUAD	DNMT3A	FCRL1	0.616023	0
LUAD	DNMT3A	FGD5	0.617273	0
LUAD	DNMT3A	FLT1	0.621085	0
LUAD	DNMT3A	GALNT13	0.634769	0
LUAD	DNMT3A	GOLGB1	0.617273	0
LUAD	DNMT3A	HECW2	0.62704	0
LUAD	DNMT3A	HERC1	0.630704	0
LUAD	DNMT3A	HTR1E	0.616023	0
LUAD	DNMT3A	ICE1	0.623819	0
LUAD	DNMT3A	ITIH5	0.62704	0
LUAD	DNMT3A	JMJD1C	0.6163	0
LUAD	DNMT3A	KMT2A	0.387792	0
LUAD	DNMT3A	LAMB3	0.616023	0
LUAD	DNMT3A	LILRA1	0.617273	0
LUAD	DNMT3A	LILRB2	0.634769	0
LUAD	DNMT3A	LRRC32	0.616023	0
LUAD	DNMT3A	LRRK2	0.623819	0
LUAD	DNMT3A	MAGEC3	0.6163	0
LUAD	DNMT3A	MROH7	0.616023	0
LUAD	DNMT3A	MYH11	0.618886	0
LUAD	DNMT3A	MYT1	0.616023	0
LUAD	DNMT3A	NCOR2	0.62704	0
LUAD	DNMT3A	NELL2	0.621085	0
LUAD	DNMT3A	NLRP7	0.387532	0
LUAD	DNMT3A	NLRP8	0.62704	0
LUAD	DNMT3A	OR10AG1	0.6163	0
LUAD	DNMT3A	OR14A16	0.618886	0
LUAD	DNMT3A	OR2C3	0.616023	0
LUAD	DNMT3A	OR2G3	0.6163	0
LUAD	DNMT3A	OR4K17	0.6163	0
LUAD	DNMT3A	OR4K2	0.616023	0
LUAD	DNMT3A	OR4N4	0.616023	0
LUAD	DNMT3A	OR5F1	0.387972	0
LUAD	DNMT3A	OR8I2	0.617273	0
LUAD	DNMT3A	PABPC5	0.616023	0
LUAD	DNMT3A	PCDHA7	0.621085	0
LUAD	DNMT3A	PCDHB10	0.623819	0
LUAD	DNMT3A	PCDHGA8	0.623819	0
LUAD	DNMT3A	PCNT	0.618886	0
LUAD	DNMT3A	PGK2	0.617273	0
LUAD	DNMT3A	PHF3	0.6163	0
LUAD	DNMT3A	PIK3CA	0.623819	0
LUAD	DNMT3A	PKP2	0.618886	0
LUAD	DNMT3A	PRKD1	0.621085	0
LUAD	DNMT3A	PRRC2C	0.623819	0
LUAD	DNMT3A	PSG8	0.617273	0
LUAD	DNMT3A	RAPGEF2	0.618886	0
LUAD	DNMT3A	ROBO3	0.616023	0
LUAD	DNMT3A	SLC27A6	0.623819	0
LUAD	DNMT3A	SORL1	0.618886	0
LUAD	DNMT3A	TAF1	0.617273	0
LUAD	DNMT3A	TRPC6	0.617273	0
LUAD	DNMT3A	TRPM2	0.623819	0
LUAD	DNMT3A	TTC21B	0.616023	0
LUAD	DNMT3A	UBBP4	0.6163	0
LUAD	DNMT3A	UGT2B28	0.6163	0
LUAD	DNMT3A	UGT2B4	0.617273	0
LUAD	DNMT3A	USP9X	0.618886	0
LUAD	DNMT3A	VCAM1	0.617273	0
LUAD	DNMT3A	VEGFC	0.616023	0
LUAD	DNMT3A	VIRMA	0.6163	0
LUAD	DNMT3A	VPS13A	0.617273	0
LUAD	DNMT3A	VPS13D	0.634769	0
LUAD	DNMT3A	ZNF292	0.616023	0
LUAD	DNMT3A	ZNF318	0.621085	0
LUAD	DNMT3A	ZNF492	0.618886	0
LUAD	DNMT3A	ZNF91	0.616023	0
LUAD	TET1	ADCY8	0.250672	0
LUAD	TET1	FRMPD4	0.245034	0
LUAD	TET1	PCDHA2	0.402865	0
LUAD	TET1	PCDHB2	0.402865	0
LUAD	TET1	POSTN	0.398774	0
LUAD	TET1	SLITRK3	0.253444	0
LUAD	TET1	SORCS1	0.232914	0.273043
LUAD	TET1	USP29	0.395267	0
LUAD	TET1	WDFY3	0.498938	0.392
LUAD	TET1	ABCB11	0.387908	0
LUAD	TET1	ACTRT1	0.632097	0
LUAD	TET1	ADCY1	0.617139	0
LUAD	TET1	AMPH	0.627982	0
LUAD	TET1	ANO4	0.387908	0
LUAD	TET1	ANO7	0.617139	0
LUAD	TET1	ATR	0.618886	0
LUAD	TET1	AUTS2	0.621318	0
LUAD	TET1	BNC2	0.617139	0
LUAD	TET1	BRINP1	0.617139	0
LUAD	TET1	C1ORF94	0.617139	0
LUAD	TET1	C2CD3	0.627982	0
LUAD	TET1	CAPN6	0.618886	0
LUAD	TET1	CASR	0.617139	0
LUAD	TET1	CCDC73	0.618886	0
LUAD	TET1	CCNB3	0.388646	0
LUAD	TET1	CDH20	0.621318	0
LUAD	TET1	CDH22	0.617139	0
LUAD	TET1	CPXM2	0.617139	0
LUAD	TET1	CPZ	0.617139	0
LUAD	TET1	CREBBP	0.632097	0
LUAD	TET1	CYLC1	0.62437	0
LUAD	TET1	DNAH2	0.392382	0
LUAD	TET1	DPP10	0.387908	0
LUAD	TET1	DPP6	0.390161	0
LUAD	TET1	DSP	0.62437	0
LUAD	TET1	EPG5	0.62437	0
LUAD	TET1	EPRS	0.62437	0
LUAD	TET1	EYA4	0.617139	0
LUAD	TET1	FAM171A1	0.62437	0
LUAD	TET1	FGD5	0.621318	0
LUAD	TET1	FHOD3	0.388646	0
LUAD	TET1	FRYL	0.388774	0
LUAD	TET1	GABRA2	0.390161	0
LUAD	TET1	GALNT14	0.618886	0
LUAD	TET1	GRIA3	0.618886	0
LUAD	TET1	KCNB1	0.388774	0
LUAD	TET1	KIF1A	0.392382	0
LUAD	TET1	KIF5A	0.62437	0
LUAD	TET1	LRFN2	0.632097	0
LUAD	TET1	MDN1	0.387908	0
LUAD	TET1	MED13L	0.618886	0
LUAD	TET1	MROH9	0.621318	0
LUAD	TET1	MS4A14	0.388774	0
LUAD	TET1	MUC7	0.618886	0
LUAD	TET1	MYH15	0.632097	0
LUAD	TET1	NUP214	0.62437	0
LUAD	TET1	OR10G8	0.62437	0
LUAD	TET1	OR10J3	0.621318	0
LUAD	TET1	OR2T11	0.617139	0
LUAD	TET1	OR2T3	0.387908	0
LUAD	TET1	OR2T4	0.388646	0
LUAD	TET1	OR4K17	0.618886	0
LUAD	TET1	OR8H3	0.617139	0
LUAD	TET1	OR8K5	0.617139	0
LUAD	TET1	P2RY10	0.617139	0
LUAD	TET1	PCDH7	0.621318	0
LUAD	TET1	PCDHA9	0.621318	0
LUAD	TET1	PCDHB10	0.632097	0
LUAD	TET1	PDE10A	0.387908	0
LUAD	TET1	PDZD2	0.621318	0
LUAD	TET1	PIK3CA	0.632097	0
LUAD	TET1	PKP2	0.62437	0
LUAD	TET1	PLEKHG4B	0.618886	0
LUAD	TET1	PSG8	0.621318	0
LUAD	TET1	REG3G	0.618886	0
LUAD	TET1	SMAD4	0.621318	0
LUAD	TET1	TAF1	0.621318	0
LUAD	TET1	TBX15	0.618886	0
LUAD	TET1	TECRL	0.390161	0
LUAD	TET1	TFAP2D	0.618886	0
LUAD	TET1	UBA6	0.62437	0
LUAD	TET1	XIRP1	0.617139	0
LUAD	TET1	ZNF318	0.627982	0
LUAD	TET1	ZSCAN4	0.617139	0
SKCM	DNMT3A	TET2	0.244304	0
SKCM	DNMT3A	IGSF10	0.401513	0.420147
SKCM	DNMT3A	MYH13	0.399894	0.427148
SKCM	DNMT3A	ATP1A3	0.494069	0.367589
SKCM	DNMT3A	CACNA2D1	0.494925	0.387164
SKCM	DNMT3A	CILP2	0.494591	0.358454
SKCM	DNMT3A	FASN	0.502437	0.325643
SKCM	DNMT3A	IL7R	0.342715	0.279503
SKCM	DNMT3A	KLHL13	0.338938	0.318261
SKCM	DNMT3A	NDST3	0.494925	0.387164
SKCM	DNMT3A	POTEE	0.502437	0.325643
SKCM	DNMT3A	PTEN	0.494069	0.367589
SKCM	DNMT3A	SERPINI2	0.494591	0.358454
SKCM	DNMT3A	UGT2B15	0.494591	0.358454
SKCM	DNMT3A	CYLC1	0.246913	0
SKCM	DNMT3A	FAP	0.150764	0
SKCM	DNMT3A	ITIH1	0.246913	0
SKCM	DNMT3A	MAPKBP1	0.244304	0
SKCM	DNMT3A	PCDHAC2	0.246913	0
SKCM	DNMT3A	RASGRF1	0.244304	0
SKCM	DNMT3A	SERPINA10	0.151086	0
SKCM	DNMT3A	BIVM.ERCC5	0.242108	0
SKCM	DNMT3A	COL6A2	0.399052	0
SKCM	DNMT3A	GLRA3	0.241482	0
SKCM	DNMT3A	KRT9	0.241482	0
SKCM	DNMT3A	LCK	0.399052	0
SKCM	DNMT3A	MLIP	0.242108	0
SKCM	DNMT3A	MYO6	0.399052	0
SKCM	DNMT3A	NCOA3	0.241482	0
SKCM	DNMT3A	OR4A5	0.241482	0
SKCM	DNMT3A	PLIN4	0.242481	0
SKCM	DNMT3A	PSG7	0.242481	0
SKCM	DNMT3A	BNIP5	0.390357	0
SKCM	DNMT3A	DHX37	0.394278	0
SKCM	DNMT3A	EFCAB13	0.387358	0
SKCM	DNMT3A	LTBP4	0.394278	0
SKCM	DNMT3A	MAP2K1	0.387358	0
SKCM	DNMT3A	PDE4A	0.387358	0
SKCM	DNMT3A	PHRF1	0.387358	0
SKCM	DNMT3A	SERPINA3	0.394278	0
SKCM	DNMT3A	SLC4A11	0.394278	0
SKCM	DNMT3A	SMC5	0.387358	0
SKCM	DNMT3A	TANC1	0.399052	0
SKCM	DNMT3A	UGT2B7	0.390357	0
SKCM	DNMT3A	USP7	0.394278	0
SKCM	DNMT3A	APP	0.384411	0
SKCM	DNMT3A	ARHGEF10	0.385351	0
SKCM	DNMT3A	ATF7IP	0.385351	0
SKCM	DNMT3A	BTK	0.384611	0
SKCM	DNMT3A	CCDC185	0.385351	0
SKCM	DNMT3A	CLASP1	0.385351	0
SKCM	DNMT3A	CYBB	0.385351	0
SKCM	DNMT3A	EGFL6	0.384411	0
SKCM	DNMT3A	ENPP4	0.384411	0
SKCM	DNMT3A	GABRQ	0.384411	0
SKCM	DNMT3A	GIGYF2	0.384411	0
SKCM	DNMT3A	MPRIP	0.384411	0
SKCM	DNMT3A	NEFH	0.384611	0
SKCM	DNMT3A	NLGN4Y	0.387358	0
SKCM	DNMT3A	OR2Z1	0.385351	0
SKCM	DNMT3A	OR4C6	0.387358	0
SKCM	DNMT3A	OR5J2	0.385351	0
SKCM	DNMT3A	OR8D1	0.385351	0
SKCM	DNMT3A	PDE10A	0.384411	0
SKCM	DNMT3A	SLC2A12	0.384411	0
SKCM	DNMT3A	SYMPK	0.385351	0
SKCM	DNMT3A	TGFBI	0.384611	0
SKCM	DNMT3A	APBB2	0.632643	0
SKCM	DNMT3A	BCAR3	0.627398	0
SKCM	DNMT3A	BOC	0.632643	0
SKCM	DNMT3A	CCDC39	0.384611	0
SKCM	DNMT3A	CCDC81	0.627398	0
SKCM	DNMT3A	CCNF	0.627398	0
SKCM	DNMT3A	CDC20B	0.384611	0
SKCM	DNMT3A	DENND2A	0.632643	0
SKCM	DNMT3A	ELP1	0.632643	0
SKCM	DNMT3A	ENTHD1	0.384611	0
SKCM	DNMT3A	FBH1	0.384611	0
SKCM	DNMT3A	GPR156	0.384611	0
SKCM	DNMT3A	KAT2B	0.627398	0
SKCM	DNMT3A	MKRN3	0.632643	0
SKCM	DNMT3A	MSH4	0.632643	0
SKCM	DNMT3A	NBR1	0.384611	0
SKCM	DNMT3A	NYAP1	0.384611	0
SKCM	DNMT3A	OR10Z1	0.384611	0
SKCM	DNMT3A	OR51M1	0.632643	0
SKCM	DNMT3A	PCSK2	0.384611	0
SKCM	DNMT3A	PLEKHG5	0.384611	0
SKCM	DNMT3A	SAMSN1	0.627398	0
SKCM	DNMT3A	SCG3	0.627398	0
SKCM	DNMT3A	SREBF2	0.384611	0
SKCM	DNMT3A	TRIP12	0.632643	0
SKCM	DNMT3A	WDR44	0.384611	0
SKCM	DNMT3A	ZNF215	0.627398	0
SKCM	DNMT3A	ZNF516	0.632643	0
SKCM	DNMT3A	AADAC	0.619079	0
SKCM	DNMT3A	ACO2	0.622846	0
SKCM	DNMT3A	ADRA1A	0.619079	0
SKCM	DNMT3A	APLP1	0.622846	0
SKCM	DNMT3A	ARHGAP27	0.622846	0
SKCM	DNMT3A	BMPR2	0.619079	0
SKCM	DNMT3A	CCDC54	0.627398	0
SKCM	DNMT3A	CCER1	0.627398	0
SKCM	DNMT3A	COLQ	0.622846	0
SKCM	DNMT3A	CTAGE9	0.622846	0
SKCM	DNMT3A	DNAH12	0.627398	0
SKCM	DNMT3A	EFR3A	0.622846	0
SKCM	DNMT3A	ELAC2	0.622846	0
SKCM	DNMT3A	EPX	0.622846	0
SKCM	DNMT3A	FBLN1	0.627398	0
SKCM	DNMT3A	FBXL13	0.627398	0
SKCM	DNMT3A	FMNL1	0.622846	0
SKCM	DNMT3A	GPC4	0.622846	0
SKCM	DNMT3A	MAGEA11	0.622846	0
SKCM	DNMT3A	MAGEA12	0.622846	0
SKCM	DNMT3A	MYF5	0.622846	0
SKCM	DNMT3A	OR1B1	0.622846	0
SKCM	DNMT3A	OR56B1	0.622846	0
SKCM	DNMT3A	OR6C70	0.622846	0
SKCM	DNMT3A	RASGRP2	0.622846	0
SKCM	DNMT3A	SALL2	0.622846	0
SKCM	DNMT3A	SEMA3A	0.622846	0
SKCM	DNMT3A	SERPINI1	0.619079	0
SKCM	DNMT3A	STIL	0.619079	0
SKCM	DNMT3A	STRIP1	0.627398	0
SKCM	DNMT3A	TJP2	0.622846	0
SKCM	DNMT3A	TOP2B	0.622846	0
SKCM	DNMT3A	TXNDC16	0.622846	0
SKCM	DNMT3A	UBE3B	0.627398	0
SKCM	DNMT3A	UBN1	0.622846	0
SKCM	DNMT3A	ZNF184	0.619079	0
SKCM	DNMT3A	ZNF728	0.627398	0
SKCM	DNMT3A	AGO2	0.616201	0
SKCM	DNMT3A	AKAP1	0.616201	0
SKCM	DNMT3A	ARMC3	0.619079	0
SKCM	DNMT3A	CDHR1	0.616201	0
SKCM	DNMT3A	CYP3A5	0.616201	0
SKCM	DNMT3A	EXD1	0.616201	0
SKCM	DNMT3A	FGF12	0.616201	0
SKCM	DNMT3A	FLRT3	0.616201	0
SKCM	DNMT3A	FMNL3	0.619079	0
SKCM	DNMT3A	FRMD1	0.619079	0
SKCM	DNMT3A	FSCN3	0.616201	0
SKCM	DNMT3A	GAS2	0.616201	0
SKCM	DNMT3A	GCK	0.616201	0
SKCM	DNMT3A	GDA	0.616201	0
SKCM	DNMT3A	JAML	0.616201	0
SKCM	DNMT3A	KANK2	0.619079	0
SKCM	DNMT3A	KCNK1	0.616201	0
SKCM	DNMT3A	LIMK2	0.616201	0
SKCM	DNMT3A	LRIT1	0.616201	0
SKCM	DNMT3A	MLLT10	0.619079	0
SKCM	DNMT3A	MMP2	0.616201	0
SKCM	DNMT3A	OR52E4	0.616201	0
SKCM	DNMT3A	OR6K3	0.616201	0
SKCM	DNMT3A	OSBPL3	0.616201	0
SKCM	DNMT3A	PIWIL3	0.619079	0
SKCM	DNMT3A	PPP1R13B	0.619079	0
SKCM	DNMT3A	PRKAG2	0.619079	0
SKCM	DNMT3A	RALGPS2	0.616201	0
SKCM	DNMT3A	REXO1	0.619079	0
SKCM	DNMT3A	SEPTIN14	0.619079	0
SKCM	DNMT3A	SFSWAP	0.616201	0
SKCM	DNMT3A	SH3PXD2A	0.619079	0
SKCM	DNMT3A	SHKBP1	0.616201	0
SKCM	DNMT3A	SLC26A4	0.616201	0
SKCM	DNMT3A	SOS1	0.616201	0
SKCM	DNMT3A	SPNS3	0.619079	0
SKCM	DNMT3A	SPOCK1	0.616201	0
SKCM	DNMT3A	SSH2	0.616201	0
SKCM	DNMT3A	STOML3	0.619079	0
SKCM	DNMT3A	TMEM225	0.616201	0
SKCM	DNMT3A	TMPRSS11A	0.619079	0
SKCM	DNMT3A	TOP3B	0.616201	0
SKCM	DNMT3A	VPS41	0.616201	0
SKCM	DNMT3A	VPS50	0.616201	0
SKCM	DNMT3A	WDR63	0.616201	0
SKCM	DNMT3A	ALCAM	0.613557	0
SKCM	DNMT3A	ALDH7A1	0.614321	0
SKCM	DNMT3A	ATP13A1	0.616201	0
SKCM	DNMT3A	ATP7A	0.613557	0
SKCM	DNMT3A	BAG6	0.614321	0
SKCM	DNMT3A	BAP1	0.614321	0
SKCM	DNMT3A	BPIFB6	0.614321	0
SKCM	DNMT3A	BPIFC	0.616201	0
SKCM	DNMT3A	BRD7	0.614321	0
SKCM	DNMT3A	CEP85	0.614321	0
SKCM	DNMT3A	CHIT1	0.614321	0
SKCM	DNMT3A	CLCA1	0.614321	0
SKCM	DNMT3A	CSAD	0.614321	0
SKCM	DNMT3A	CYP11B2	0.614321	0
SKCM	DNMT3A	CYYR1	0.614321	0
SKCM	DNMT3A	DDC	0.613557	0
SKCM	DNMT3A	EZR	0.613557	0
SKCM	DNMT3A	F10	0.614321	0
SKCM	DNMT3A	FBXW7	0.614321	0
SKCM	DNMT3A	FOXK1	0.614321	0
SKCM	DNMT3A	GBP2	0.614321	0
SKCM	DNMT3A	HBD	0.614321	0
SKCM	DNMT3A	HGD	0.614321	0
SKCM	DNMT3A	IGHG2	0.614321	0
SKCM	DNMT3A	IQSEC2	0.614321	0
SKCM	DNMT3A	JAM2	0.614321	0
SKCM	DNMT3A	KCNC2	0.614321	0
SKCM	DNMT3A	KCNQ1	0.613557	0
SKCM	DNMT3A	KLHL32	0.616201	0
SKCM	DNMT3A	KNSTRN	0.614321	0
SKCM	DNMT3A	LEXM	0.614321	0
SKCM	DNMT3A	LIPG	0.614321	0
SKCM	DNMT3A	MAGEA6	0.614321	0
SKCM	DNMT3A	MAGEB3	0.614321	0
SKCM	DNMT3A	MMUT	0.613557	0
SKCM	DNMT3A	NFATC3	0.614321	0
SKCM	DNMT3A	NRDE2	0.614321	0
SKCM	DNMT3A	PACS2	0.614321	0
SKCM	DNMT3A	PARP10	0.614321	0
SKCM	DNMT3A	PDE8A	0.614321	0
SKCM	DNMT3A	POU2AF1	0.614321	0
SKCM	DNMT3A	POU2F2	0.613557	0
SKCM	DNMT3A	PROC	0.613557	0
SKCM	DNMT3A	PYGM	0.614321	0
SKCM	DNMT3A	R3HCC1L	0.614321	0
SKCM	DNMT3A	RASGEF1C	0.614321	0
SKCM	DNMT3A	RBMXL2	0.614321	0
SKCM	DNMT3A	SCTR	0.614321	0
SKCM	DNMT3A	SERPINA11	0.614321	0
SKCM	DNMT3A	SH3GL2	0.614321	0
SKCM	DNMT3A	SLC16A2	0.613557	0
SKCM	DNMT3A	SLC5A5	0.613557	0
SKCM	DNMT3A	SLC6A7	0.613557	0
SKCM	DNMT3A	TNKS	0.614321	0
SKCM	DNMT3A	TRIM21	0.613557	0
SKCM	DNMT3A	TTK	0.613557	0
SKCM	DNMT3A	TUBGCP5	0.614321	0
SKCM	DNMT3A	TYR	0.614321	0
SKCM	DNMT3A	UNC5CL	0.614321	0
SKCM	DNMT3A	USP4	0.614321	0
SKCM	DNMT3A	ZNF157	0.614321	0
SKCM	DNMT3A	ZNF490	0.614321	0
SKCM	DNMT3A	ABCD3	0.613557	0
SKCM	DNMT3A	CC2D2B	0.613557	0
SKCM	DNMT3A	CHAMP1	0.613557	0
SKCM	DNMT3A	CREB3L1	0.613557	0
SKCM	DNMT3A	CYB5R4	0.613557	0
SKCM	DNMT3A	DCDC2	0.613557	0
SKCM	DNMT3A	DIS3	0.613557	0
SKCM	DNMT3A	DOK5	0.613557	0
SKCM	DNMT3A	FKBP6	0.613557	0
SKCM	DNMT3A	FRMD3	0.613557	0
SKCM	DNMT3A	FRRS1	0.613557	0
SKCM	DNMT3A	FRS3	0.613557	0
SKCM	DNMT3A	FUBP1	0.613557	0
SKCM	DNMT3A	GLT6D1	0.613557	0
SKCM	DNMT3A	GPR141	0.613557	0
SKCM	DNMT3A	GRAMD1C	0.613557	0
SKCM	DNMT3A	GRK2	0.613557	0
SKCM	DNMT3A	INTS14	0.613557	0
SKCM	DNMT3A	IRS4	0.613557	0
SKCM	DNMT3A	KLHL18	0.613557	0
SKCM	DNMT3A	KRT73	0.613557	0
SKCM	DNMT3A	L3MBTL2	0.613557	0
SKCM	DNMT3A	LRG1	0.613557	0
SKCM	DNMT3A	MAP3K2	0.613557	0
SKCM	DNMT3A	OR4C11	0.613557	0
SKCM	DNMT3A	OR6N2	0.613557	0
SKCM	DNMT3A	POLR3E	0.613557	0
SKCM	DNMT3A	RAPH1	0.613557	0
SKCM	DNMT3A	RIN2	0.613557	0
SKCM	DNMT3A	SLC36A3	0.613557	0
SKCM	DNMT3A	SLF2	0.613557	0
SKCM	DNMT3A	SMYD1	0.613557	0
SKCM	DNMT3A	SNX9	0.613557	0
SKCM	DNMT3A	ST6GALNAC5	0.613557	0
SKCM	DNMT3A	SUCNR1	0.613557	0
SKCM	DNMT3A	TMEM175	0.613557	0
SKCM	DNMT3A	TMEM67	0.613557	0
SKCM	DNMT3A	UPB1	0.613557	0
SKCM	DNMT3A	USP10	0.613557	0
SKCM	DNMT3A	ZNF207	0.613557	0
SKCM	DNMT3A	ZNF354B	0.613557	0
SKCM	DNMT3B	PTEN	0.341219	0.322552
SKCM	DNMT3B	PRKAA2	0.495913	0.358654
SKCM	DNMT3B	BCL9L	0.241831	0
SKCM	DNMT3B	MAP2K1	0.401985	0
SKCM	DNMT3B	CER1	0.384293	0
SKCM	DNMT3B	CFHR3	0.385351	0
SKCM	DNMT3B	NIBAN2	0.387752	0
SKCM	DNMT3B	RAB3GAP1	0.384293	0
SKCM	DNMT3B	MATR3	0.384685	0
SKCM	DNMT3B	ZNF793	0.384685	0
SKCM	DNMT3B	MARK3	0.624857	0
SKCM	DNMT3B	PCSK9	0.630484	0
SKCM	DNMT3B	REXO1	0.630484	0
SKCM	DNMT3B	SAMHD1	0.630484	0
SKCM	DNMT3B	SLC12A1	0.624857	0
SKCM	DNMT3B	ZNF630	0.624857	0
SKCM	DNMT3B	DGKQ	0.61652	0
SKCM	DNMT3B	PER1	0.620155	0
SKCM	DNMT3B	TAB2	0.620155	0
SKCM	DNMT3B	HTATSF1	0.61652	0
SKCM	DNMT3B	LSR	0.61652	0
SKCM	DNMT3B	RGS18	0.61652	0
SKCM	DNMT3B	UGT1A4	0.61652	0
SKCM	DNMT3B	ZNF317	0.61652	0
SKCM	DNMT3L	KMT2A	0.323279	0.496988
SKCM	DNMT3L	CCNB3	0.230798	0.273002
SKCM	DNMT3L	FRMPD4	0.343169	0.285714
SKCM	DNMT3L	NLGN4X	0.340092	0.31453
SKCM	DNMT3L	PLB1	0.233817	0.240216
SKCM	DNMT3L	UGT3A1	0.339749	0.306856
SKCM	DNMT3L	CD96	0.151775	0
SKCM	DNMT3L	CYP4Z1	0.495241	0.368836
SKCM	DNMT3L	ELMO1	0.495352	0.379555
SKCM	DNMT3L	GABRE	0.496282	0.390852
SKCM	DNMT3L	NPSR1	0.495241	0.368836
SKCM	DNMT3L	PIK3C2B	0.495241	0.368836
SKCM	DNMT3L	PWWP3B	0.497335	0.348968
SKCM	DNMT3L	SPG11	0.495913	0.358654
SKCM	DNMT3L	TBC1D8B	0.151658	0
SKCM	DNMT3L	AMER1	0.251923	0
SKCM	DNMT3L	PPP6C	0.244897	0
SKCM	DNMT3L	RPTOR	0.244897	0
SKCM	DNMT3L	CABIN1	0.241831	0
SKCM	DNMT3L	HYAL4	0.401985	0
SKCM	DNMT3L	MLLT6	0.401985	0
SKCM	DNMT3L	ZFP64	0.241831	0
SKCM	DNMT3L	SFMBT2	0.396168	0
SKCM	DNMT3L	SHPK	0.391391	0
SKCM	DNMT3L	BMP2K	0.384293	0
SKCM	DNMT3L	DENND4B	0.385351	0
SKCM	DNMT3L	ELMSAN1	0.387752	0
SKCM	DNMT3L	INVS	0.385351	0
SKCM	DNMT3L	OR51T1	0.385351	0
SKCM	DNMT3L	TTLL7	0.385351	0
SKCM	DNMT3L	TUT7	0.384293	0
SKCM	DNMT3L	VPS39	0.385351	0
SKCM	DNMT3L	WWC3	0.387752	0
SKCM	DNMT3L	XKR3	0.385351	0
SKCM	DNMT3L	ZNF521	0.385351	0
SKCM	DNMT3L	ADRA1A	0.630484	0
SKCM	DNMT3L	AOC3	0.384685	0
SKCM	DNMT3L	BRD8	0.384685	0
SKCM	DNMT3L	CCDC30	0.384293	0
SKCM	DNMT3L	CORO7	0.384685	0
SKCM	DNMT3L	CPN2	0.384685	0
SKCM	DNMT3L	DLG4	0.630484	0
SKCM	DNMT3L	DSTYK	0.384685	0
SKCM	DNMT3L	EPHA5	0.384685	0
SKCM	DNMT3L	HR	0.384685	0
SKCM	DNMT3L	KCNA10	0.384685	0
SKCM	DNMT3L	MATR3	0.384685	0
SKCM	DNMT3L	OR5AC2	0.384685	0
SKCM	DNMT3L	OR5D14	0.384293	0
SKCM	DNMT3L	RAB3GAP2	0.384685	0
SKCM	DNMT3L	RB1	0.384685	0
SKCM	DNMT3L	TARSL2	0.384685	0
SKCM	DNMT3L	ZNF507	0.384685	0
SKCM	DNMT3L	ZNF793	0.384685	0
SKCM	DNMT3L	CDX4	0.624857	0
SKCM	DNMT3L	CSPP1	0.624857	0
SKCM	DNMT3L	FNIP2	0.624857	0
SKCM	DNMT3L	GCNA	0.624857	0
SKCM	DNMT3L	NPAS2	0.624857	0
SKCM	DNMT3L	OR13D1	0.624857	0
SKCM	DNMT3L	OR1J4	0.630484	0
SKCM	DNMT3L	PCSK9	0.630484	0
SKCM	DNMT3L	PRKD1	0.624857	0
SKCM	DNMT3L	PRKD3	0.630484	0
SKCM	DNMT3L	RABGAP1	0.624857	0
SKCM	DNMT3L	REXO1	0.630484	0
SKCM	DNMT3L	RPS6KC1	0.630484	0
SKCM	DNMT3L	SYT3	0.624857	0
SKCM	DNMT3L	UHRF1BP1	0.630484	0
SKCM	DNMT3L	ZNF721	0.624857	0
SKCM	DNMT3L	ARNT	0.620155	0
SKCM	DNMT3L	BPIFB6	0.620155	0
SKCM	DNMT3L	DLG1	0.61652	0
SKCM	DNMT3L	ERCC6L	0.620155	0
SKCM	DNMT3L	F2	0.620155	0
SKCM	DNMT3L	GLB1L2	0.620155	0
SKCM	DNMT3L	ITGB7	0.620155	0
SKCM	DNMT3L	MTMR4	0.620155	0
SKCM	DNMT3L	NCF2	0.620155	0
SKCM	DNMT3L	NFIX	0.61652	0
SKCM	DNMT3L	PDE8A	0.620155	0
SKCM	DNMT3L	POU2F2	0.61652	0
SKCM	DNMT3L	PPM1H	0.620155	0
SKCM	DNMT3L	PRPF40B	0.620155	0
SKCM	DNMT3L	QRSL1	0.620155	0
SKCM	DNMT3L	RABGAP1L	0.620155	0
SKCM	DNMT3L	REPS2	0.620155	0
SKCM	DNMT3L	RHBDF1	0.620155	0
SKCM	DNMT3L	SOX30	0.620155	0
SKCM	DNMT3L	TAB2	0.620155	0
SKCM	DNMT3L	THAP12	0.620155	0
SKCM	DNMT3L	ZNF566	0.620155	0
SKCM	DNMT3L	AP1G2	0.61652	0
SKCM	DNMT3L	CCSER2	0.61652	0
SKCM	DNMT3L	DCDC2	0.61652	0
SKCM	DNMT3L	FAM169A	0.61652	0
SKCM	DNMT3L	HERC4	0.61652	0
SKCM	DNMT3L	HTATSF1	0.61652	0
SKCM	DNMT3L	KCMF1	0.61652	0
SKCM	DNMT3L	PELI2	0.61652	0
SKCM	DNMT3L	RGS18	0.61652	0
SKCM	DNMT3L	SEMA6D	0.61652	0
SKCM	DNMT3L	SYBU	0.61652	0
SKCM	DNMT3L	ZNF317	0.61652	0
SKCM	DNMT3L	ZNF354B	0.61652	0
SKCM	DNMT3L	ZNF557	0.61652	0
SKCM	DNMT1	CCT8L2	0.562238	0.497245
SKCM	DNMT1	DLGAP4	0.495995	0.367647
SKCM	DNMT1	INPPL1	0.497337	0.354839
SKCM	DNMT1	ITSN2	0.497337	0.354839
SKCM	DNMT1	NUMA1	0.245674	0
SKCM	DNMT1	ANKAR	0.241024	0
SKCM	DNMT1	CLEC17A	0.241425	0
SKCM	DNMT1	LCP2	0.241425	0
SKCM	DNMT1	LIPE	0.389929	0
SKCM	DNMT1	ITGB7	0.38531	0
SKCM	DNMT1	MAP4K2	0.38531	0
SKCM	DNMT1	PKN3	0.38531	0
SKCM	DNMT1	STAT6	0.38531	0
SKCM	IDH1	ARAP2	0.560733	0.48224
SKCM	IDH1	BRINP1	0.401368	0.473118
SKCM	IDH1	F5	0.40043	0.464286
SKCM	IDH1	FLNC	0.0870467	0.287634
SKCM	IDH1	FMN2	0.0870467	0.287634
SKCM	IDH1	INSRR	0.232549	0.240678
SKCM	IDH1	PLCE1	0.195286	0.337398
SKCM	IDH1	SDK1	0.0126501	0
SKCM	IDH1	SLC9C2	0.283921	0.376667
SKCM	IDH1	TG	0.282718	0.382883
SKCM	IDH1	THSD7A	0.401368	0.473118
SKCM	IDH1	TIAM2	0.152084	0.231475
SKCM	IDH1	ACACB	0.0966611	0
SKCM	IDH1	ACE	0.0941757	0
SKCM	IDH1	CACNA1I	0.230139	0.272453
SKCM	IDH1	CAMTA1	0.49607	0.354286
SKCM	IDH1	CCNB3	0.342752	0.284706
SKCM	IDH1	EXPH5	0.342752	0.284706
SKCM	IDH1	FGD5	0.342752	0.284706
SKCM	IDH1	FLT3	0.339426	0.31234
SKCM	IDH1	GALNT13	0.230139	0.272453
SKCM	IDH1	ITGA8	0.229421	0.250526
SKCM	IDH1	KAT6B	0.49607	0.354286
SKCM	IDH1	MSR1	0.502876	0.328
SKCM	IDH1	MYPN	0.339426	0.31234
SKCM	IDH1	NCOR1	0.339228	0.305
SKCM	IDH1	NYAP2	0.339732	0.297959
SKCM	IDH1	OR4M2	0.502876	0.328
SKCM	IDH1	POTEG	0.342752	0.284706
SKCM	IDH1	PRRC2A	0.342752	0.284706
SKCM	IDH1	ROBO1	0.497699	0.345116
SKCM	IDH1	SERPINB3	0.339732	0.297959
SKCM	IDH1	THOC2	0.49607	0.354286
SKCM	IDH1	UGT3A1	0.340347	0.32
SKCM	IDH1	ABCA1	0.495124	0.363902
SKCM	IDH1	AMPD1	0.495124	0.363902
SKCM	IDH1	ANPEP	0.49607	0.354286
SKCM	IDH1	ARFGEF2	0.15141	0
SKCM	IDH1	C1ORF94	0.151614	0
SKCM	IDH1	CAPZA3	0.495406	0.384615
SKCM	IDH1	CFAP43	0.495124	0.363902
SKCM	IDH1	CHD4	0.153175	0
SKCM	IDH1	CNGA2	0.495406	0.384615
SKCM	IDH1	CNGA3	0.152573	0
SKCM	IDH1	CYLC2	0.494892	0.374
SKCM	IDH1	DACH1	0.157685	0
SKCM	IDH1	DCLK3	0.151614	0
SKCM	IDH1	FAP	0.494892	0.374
SKCM	IDH1	GEMIN5	0.152573	0
SKCM	IDH1	GREB1	0.151614	0
SKCM	IDH1	IGF2R	0.495406	0.384615
SKCM	IDH1	LAMA4	0.152573	0
SKCM	IDH1	LRP5	0.49607	0.354286
SKCM	IDH1	MAGEA10	0.152573	0
SKCM	IDH1	NPSR1	0.495406	0.384615
SKCM	IDH1	PCDHAC2	0.151614	0
SKCM	IDH1	PRKAA2	0.494892	0.374
SKCM	IDH1	PROM2	0.152573	0
SKCM	IDH1	SAGE1	0.495406	0.384615
SKCM	IDH1	SIGLEC10	0.495124	0.363902
SKCM	IDH1	SVIL	0.49607	0.354286
SKCM	IDH1	UBR1	0.151938	0
SKCM	IDH1	ZNF407	0.152573	0
SKCM	IDH1	AMPD3	0.24691	0
SKCM	IDH1	CECR2	0.244221	0
SKCM	IDH1	CP	0.244221	0
SKCM	IDH1	CYP7B1	0.24691	0
SKCM	IDH1	GDF5	0.242462	0
SKCM	IDH1	HHLA2	0.241681	0
SKCM	IDH1	LRRC66	0.244221	0
SKCM	IDH1	MAGEE1	0.24691	0
SKCM	IDH1	NCOA2	0.241681	0
SKCM	IDH1	NOX5	0.24691	0
SKCM	IDH1	OR4K5	0.250482	0
SKCM	IDH1	PPEF2	0.241681	0
SKCM	IDH1	SAMD3	0.242462	0
SKCM	IDH1	TBC1D1	0.244221	0
SKCM	IDH1	TEX14	0.250482	0
SKCM	IDH1	TINAG	0.250482	0
SKCM	IDH1	WWC1	0.250482	0
SKCM	IDH1	ABCD2	0.401484	0
SKCM	IDH1	ARHGEF2	0.401484	0
SKCM	IDH1	CACNG3	0.241928	0
SKCM	IDH1	CARD6	0.395952	0
SKCM	IDH1	CFAP57	0.241681	0
SKCM	IDH1	CTCFL	0.401484	0
SKCM	IDH1	HEG1	0.401484	0
SKCM	IDH1	LRP12	0.401484	0
SKCM	IDH1	MARK1	0.241928	0
SKCM	IDH1	NMUR2	0.401484	0
SKCM	IDH1	OR2T2	0.401484	0
SKCM	IDH1	OR8A1	0.401484	0
SKCM	IDH1	PCDHGA7	0.395952	0
SKCM	IDH1	PHRF1	0.395952	0
SKCM	IDH1	RICTOR	0.241928	0
SKCM	IDH1	SEL1L2	0.241681	0
SKCM	IDH1	SLC17A4	0.401484	0
SKCM	IDH1	SLC6A14	0.241928	0
SKCM	IDH1	SLC7A3	0.401484	0
SKCM	IDH1	SORBS2	0.395952	0
SKCM	IDH1	SPAG16	0.241928	0
SKCM	IDH1	SPTBN1	0.241928	0
SKCM	IDH1	TEX55	0.401484	0
SKCM	IDH1	TRAPPC9	0.401484	0
SKCM	IDH1	TRIM36	0.395952	0
SKCM	IDH1	WSCD2	0.395952	0
SKCM	IDH1	ZC3H3	0.241928	0
SKCM	IDH1	ZC3H4	0.395952	0
SKCM	IDH1	ZMYM4	0.401484	0
SKCM	IDH1	ABL1	0.391391	0
SKCM	IDH1	AMBN	0.387887	0
SKCM	IDH1	AMHR2	0.385529	0
SKCM	IDH1	ATP8B1	0.391391	0
SKCM	IDH1	CAMSAP2	0.391391	0
SKCM	IDH1	EHBP1L1	0.387887	0
SKCM	IDH1	FGD6	0.391391	0
SKCM	IDH1	GIGYF2	0.387887	0
SKCM	IDH1	KCNG4	0.387887	0
SKCM	IDH1	KIR3DX1	0.387887	0
SKCM	IDH1	KTN1	0.385529	0
SKCM	IDH1	LILRA4	0.391391	0
SKCM	IDH1	LUM	0.391391	0
SKCM	IDH1	MBTPS1	0.387887	0
SKCM	IDH1	NEU4	0.387887	0
SKCM	IDH1	OR10A3	0.391391	0
SKCM	IDH1	OR2T33	0.391391	0
SKCM	IDH1	OR52L1	0.387887	0
SKCM	IDH1	OSBPL7	0.387887	0
SKCM	IDH1	PC	0.391391	0
SKCM	IDH1	PCM1	0.387887	0
SKCM	IDH1	PDE10A	0.387887	0
SKCM	IDH1	PLEKHG1	0.387887	0
SKCM	IDH1	RECK	0.387887	0
SKCM	IDH1	RFX7	0.391391	0
SKCM	IDH1	RTL1	0.395952	0
SKCM	IDH1	SFMBT2	0.391391	0
SKCM	IDH1	SLC30A8	0.387887	0
SKCM	IDH1	SMARCC1	0.387887	0
SKCM	IDH1	SNTG1	0.387887	0
SKCM	IDH1	TMEM94	0.391391	0
SKCM	IDH1	USP11	0.387887	0
SKCM	IDH1	ZNF226	0.385529	0
SKCM	IDH1	ZNF41	0.385529	0
SKCM	IDH1	ZNF470	0.387887	0
SKCM	IDH1	ACOT12	0.384411	0
SKCM	IDH1	APOH	0.384627	0
SKCM	IDH1	ARHGEF10L	0.384411	0
SKCM	IDH1	ASB10	0.384411	0
SKCM	IDH1	BMP10	0.384411	0
SKCM	IDH1	BPIFB3	0.385529	0
SKCM	IDH1	CAST	0.384411	0
SKCM	IDH1	CCDC39	0.385529	0
SKCM	IDH1	CCDC81	0.384627	0
SKCM	IDH1	CFAP44	0.384627	0
SKCM	IDH1	CHERP	0.384627	0
SKCM	IDH1	DAW1	0.384411	0
SKCM	IDH1	DHX16	0.384411	0
SKCM	IDH1	DNAAF1	0.385529	0
SKCM	IDH1	DYNAP	0.385529	0
SKCM	IDH1	ELMSAN1	0.385529	0
SKCM	IDH1	FBXO42	0.384627	0
SKCM	IDH1	HLCS	0.384627	0
SKCM	IDH1	INHBA	0.384411	0
SKCM	IDH1	INVS	0.384411	0
SKCM	IDH1	LGR5	0.384627	0
SKCM	IDH1	MARF1	0.384411	0
SKCM	IDH1	NAV1	0.385529	0
SKCM	IDH1	NDN	0.384627	0
SKCM	IDH1	NPHP3	0.384411	0
SKCM	IDH1	OR8B2	0.385529	0
SKCM	IDH1	PDGFC	0.385529	0
SKCM	IDH1	PDZD4	0.384411	0
SKCM	IDH1	PTCHD1	0.385529	0
SKCM	IDH1	PTPRJ	0.384627	0
SKCM	IDH1	RAB3IP	0.385529	0
SKCM	IDH1	ROCK2	0.384627	0
SKCM	IDH1	SLC5A1	0.384411	0
SKCM	IDH1	TAS1R1	0.384627	0
SKCM	IDH1	TMPRSS3	0.384411	0
SKCM	IDH1	TTC27	0.384627	0
SKCM	IDH1	TUT7	0.384627	0
SKCM	IDH1	UGT1A8	0.384627	0
SKCM	IDH1	VSTM2A	0.384411	0
SKCM	IDH1	ZC3H13	0.385529	0
SKCM	IDH1	ZFYVE28	0.385529	0
SKCM	IDH1	ZNF215	0.384627	0
SKCM	IDH1	ZNF43	0.384627	0
SKCM	IDH1	ZNF488	0.384411	0
SKCM	IDH1	ADD1	0.626107	0
SKCM	IDH1	ADGRG3	0.631674	0
SKCM	IDH1	BRD1	0.631674	0
SKCM	IDH1	CCDC191	0.631674	0
SKCM	IDH1	CEP170	0.384627	0
SKCM	IDH1	CLEC17A	0.631674	0
SKCM	IDH1	CLMN	0.384627	0
SKCM	IDH1	CPD	0.631674	0
SKCM	IDH1	CSF3R	0.626107	0
SKCM	IDH1	EPHA5	0.631674	0
SKCM	IDH1	EXTL3	0.631674	0
SKCM	IDH1	EZH2	0.631674	0
SKCM	IDH1	FCAR	0.631674	0
SKCM	IDH1	FMNL1	0.631674	0
SKCM	IDH1	GZMA	0.626107	0
SKCM	IDH1	HDAC5	0.384627	0
SKCM	IDH1	HMGCS2	0.631674	0
SKCM	IDH1	IGHG3	0.631674	0
SKCM	IDH1	IL27RA	0.626107	0
SKCM	IDH1	JUP	0.626107	0
SKCM	IDH1	KBTBD8	0.631674	0
SKCM	IDH1	KIFC1	0.626107	0
SKCM	IDH1	KRBA1	0.631674	0
SKCM	IDH1	KRT7	0.631674	0
SKCM	IDH1	LPAR4	0.626107	0
SKCM	IDH1	MAP4K3	0.626107	0
SKCM	IDH1	MCC	0.631674	0
SKCM	IDH1	MED25	0.631674	0
SKCM	IDH1	MINDY4	0.631674	0
SKCM	IDH1	MTMR3	0.631674	0
SKCM	IDH1	MYB	0.626107	0
SKCM	IDH1	NFE2	0.626107	0
SKCM	IDH1	NONO	0.626107	0
SKCM	IDH1	OR13C4	0.631674	0
SKCM	IDH1	OR4C16	0.631674	0
SKCM	IDH1	OR4N5	0.631674	0
SKCM	IDH1	PALM2.AKAP2	0.631674	0
SKCM	IDH1	PKLR	0.626107	0
SKCM	IDH1	PLCG1	0.631674	0
SKCM	IDH1	POGZ	0.631674	0
SKCM	IDH1	PROKR2	0.384627	0
SKCM	IDH1	PTGS2	0.626107	0
SKCM	IDH1	PTPN21	0.631674	0
SKCM	IDH1	RALGAPB	0.631674	0
SKCM	IDH1	SALL2	0.631674	0
SKCM	IDH1	SAP130	0.626107	0
SKCM	IDH1	SLC18A2	0.631674	0
SKCM	IDH1	SLC25A21	0.631674	0
SKCM	IDH1	STAT5B	0.631674	0
SKCM	IDH1	STS	0.631674	0
SKCM	IDH1	TLE6	0.631674	0
SKCM	IDH1	TLR2	0.626107	0
SKCM	IDH1	TRBV7.8	0.631674	0
SKCM	IDH1	TXNDC16	0.631674	0
SKCM	IDH1	UNC93A	0.631674	0
SKCM	IDH1	ZC3H6	0.631674	0
SKCM	IDH1	ZDHHC8	0.384627	0
SKCM	IDH1	ZFYVE9	0.631674	0
SKCM	IDH1	ZNF184	0.626107	0
SKCM	IDH1	ZNF445	0.631674	0
SKCM	IDH1	ZNF555	0.631674	0
SKCM	IDH1	ACMSD	0.621374	0
SKCM	IDH1	ADGRG2	0.621374	0
SKCM	IDH1	AGAP2	0.626107	0
SKCM	IDH1	ALDOB	0.621374	0
SKCM	IDH1	ANKRD45	0.621374	0
SKCM	IDH1	ARGFX	0.626107	0
SKCM	IDH1	ASMTL	0.621374	0
SKCM	IDH1	BICD1	0.626107	0
SKCM	IDH1	BTN1A1	0.621374	0
SKCM	IDH1	C19ORF57	0.626107	0
SKCM	IDH1	C1RL	0.626107	0
SKCM	IDH1	CAMSAP1	0.621374	0
SKCM	IDH1	CCDC63	0.621374	0
SKCM	IDH1	CHAF1A	0.626107	0
SKCM	IDH1	CHRDL1	0.621374	0
SKCM	IDH1	CT47B1	0.621374	0
SKCM	IDH1	CYFIP1	0.621374	0
SKCM	IDH1	CYP4F22	0.626107	0
SKCM	IDH1	DHX8	0.626107	0
SKCM	IDH1	DOK6	0.626107	0
SKCM	IDH1	ECE2	0.626107	0
SKCM	IDH1	ENPP6	0.626107	0
SKCM	IDH1	EPC1	0.626107	0
SKCM	IDH1	FCRLA	0.621374	0
SKCM	IDH1	FSCN3	0.621374	0
SKCM	IDH1	FSIP1	0.626107	0
SKCM	IDH1	GAB4	0.626107	0
SKCM	IDH1	GALNT16	0.626107	0
SKCM	IDH1	GGT5	0.621374	0
SKCM	IDH1	GPR176	0.621374	0
SKCM	IDH1	GRN	0.621374	0
SKCM	IDH1	HAPLN1	0.626107	0
SKCM	IDH1	HEATR6	0.626107	0
SKCM	IDH1	HERC6	0.626107	0
SKCM	IDH1	HTRA1	0.621374	0
SKCM	IDH1	KCNJ15	0.621374	0
SKCM	IDH1	KCNK1	0.621374	0
SKCM	IDH1	KIF18B	0.621374	0
SKCM	IDH1	LGR4	0.626107	0
SKCM	IDH1	LRIT1	0.621374	0
SKCM	IDH1	MMP2	0.621374	0
SKCM	IDH1	MON2	0.626107	0
SKCM	IDH1	MS4A2	0.621374	0
SKCM	IDH1	MYF6	0.626107	0
SKCM	IDH1	NOX1	0.626107	0
SKCM	IDH1	NUP133	0.626107	0
SKCM	IDH1	ODF2	0.621374	0
SKCM	IDH1	OR4K14	0.621374	0
SKCM	IDH1	OR5AS1	0.626107	0
SKCM	IDH1	OR5M9	0.626107	0
SKCM	IDH1	PHACTR3	0.626107	0
SKCM	IDH1	PPP1R13B	0.626107	0
SKCM	IDH1	PRKAG2	0.626107	0
SKCM	IDH1	PRKD1	0.621374	0
SKCM	IDH1	PTPN3	0.621374	0
SKCM	IDH1	PTPN4	0.621374	0
SKCM	IDH1	RANBP3L	0.621374	0
SKCM	IDH1	RC3H2	0.626107	0
SKCM	IDH1	SFI1	0.621374	0
SKCM	IDH1	SIDT1	0.626107	0
SKCM	IDH1	SIN3B	0.626107	0
SKCM	IDH1	SLC1A1	0.617597	0
SKCM	IDH1	SLC1A3	0.621374	0
SKCM	IDH1	SLC24A4	0.626107	0
SKCM	IDH1	SLC3A1	0.621374	0
SKCM	IDH1	SLC43A1	0.621374	0
SKCM	IDH1	SMC1A	0.621374	0
SKCM	IDH1	SMC2	0.621374	0
SKCM	IDH1	SOS1	0.621374	0
SKCM	IDH1	SSH2	0.621374	0
SKCM	IDH1	SYT17	0.621374	0
SKCM	IDH1	TBC1D21	0.621374	0
SKCM	IDH1	TBX22	0.626107	0
SKCM	IDH1	TENT5D	0.621374	0
SKCM	IDH1	TNFRSF21	0.626107	0
SKCM	IDH1	TOGARAM1	0.626107	0
SKCM	IDH1	TRPV4	0.626107	0
SKCM	IDH1	TTC39A	0.621374	0
SKCM	IDH1	UBN2	0.621374	0
SKCM	IDH1	UHRF1BP1	0.626107	0
SKCM	IDH1	VPS33A	0.621374	0
SKCM	IDH1	ZNF19	0.621374	0
SKCM	IDH1	ZNF211	0.621374	0
SKCM	IDH1	ZNF280D	0.621374	0
SKCM	IDH1	ZNF610	0.626107	0
SKCM	IDH1	ZNFX1	0.621374	0
SKCM	IDH1	ACTG2	0.617597	0
SKCM	IDH1	ANXA10	0.617597	0
SKCM	IDH1	ARNT	0.617597	0
SKCM	IDH1	BAG6	0.617597	0
SKCM	IDH1	BARX2	0.617597	0
SKCM	IDH1	BRSK1	0.617597	0
SKCM	IDH1	BSND	0.614911	0
SKCM	IDH1	CC2D1A	0.617597	0
SKCM	IDH1	CC2D1B	0.617597	0
SKCM	IDH1	CCAR2	0.617597	0
SKCM	IDH1	CCDC38	0.617597	0
SKCM	IDH1	CDS1	0.614911	0
SKCM	IDH1	CHODL	0.617597	0
SKCM	IDH1	CLEC6A	0.617597	0
SKCM	IDH1	CMKLR1	0.617597	0
SKCM	IDH1	CMTR1	0.617597	0
SKCM	IDH1	CSN2	0.614911	0
SKCM	IDH1	CYYR1	0.617597	0
SKCM	IDH1	DDC	0.614911	0
SKCM	IDH1	DES	0.617597	0
SKCM	IDH1	DLG1	0.614911	0
SKCM	IDH1	ECEL1	0.617597	0
SKCM	IDH1	ECT2	0.614911	0
SKCM	IDH1	ENPP2	0.617597	0
SKCM	IDH1	EPHX2	0.617597	0
SKCM	IDH1	ERCC6L	0.617597	0
SKCM	IDH1	ERV3.1	0.617597	0
SKCM	IDH1	EXOC7	0.617597	0
SKCM	IDH1	EXT2	0.617597	0
SKCM	IDH1	GART	0.614911	0
SKCM	IDH1	GLB1L2	0.617597	0
SKCM	IDH1	GOLGA3	0.614911	0
SKCM	IDH1	GPR39	0.617597	0
SKCM	IDH1	GSDMA	0.617597	0
SKCM	IDH1	GUCY1B1	0.614911	0
SKCM	IDH1	HTR7	0.617597	0
SKCM	IDH1	IL9R	0.614911	0
SKCM	IDH1	ITPKB	0.617597	0
SKCM	IDH1	KATNAL2	0.617597	0
SKCM	IDH1	KCNA4	0.617597	0
SKCM	IDH1	KCNC2	0.617597	0
SKCM	IDH1	KCNG1	0.614911	0
SKCM	IDH1	KIF5B	0.617597	0
SKCM	IDH1	KNSTRN	0.617597	0
SKCM	IDH1	KRT38	0.617597	0
SKCM	IDH1	LARP4	0.617597	0
SKCM	IDH1	LDLR	0.617597	0
SKCM	IDH1	LIPG	0.617597	0
SKCM	IDH1	LZTR1	0.617597	0
SKCM	IDH1	MIER2	0.614911	0
SKCM	IDH1	MOV10	0.617597	0
SKCM	IDH1	MRAP2	0.617597	0
SKCM	IDH1	MTM1	0.617597	0
SKCM	IDH1	MTMR4	0.617597	0
SKCM	IDH1	MUC21	0.617597	0
SKCM	IDH1	MYOC	0.614911	0
SKCM	IDH1	NKTR	0.617597	0
SKCM	IDH1	NPHP1	0.617597	0
SKCM	IDH1	NRDE2	0.617597	0
SKCM	IDH1	OR1A1	0.614911	0
SKCM	IDH1	OR6X1	0.617597	0
SKCM	IDH1	PARP1	0.617597	0
SKCM	IDH1	PARP15	0.617597	0
SKCM	IDH1	PAX7	0.614911	0
SKCM	IDH1	PCDH8	0.614911	0
SKCM	IDH1	PHF12	0.617597	0
SKCM	IDH1	POU2F2	0.614911	0
SKCM	IDH1	PYGM	0.617597	0
SKCM	IDH1	RABGAP1L	0.617597	0
SKCM	IDH1	RBM27	0.617597	0
SKCM	IDH1	REPS2	0.617597	0
SKCM	IDH1	RERGL	0.617597	0
SKCM	IDH1	RHBDF1	0.617597	0
SKCM	IDH1	RPS6KA1	0.617597	0
SKCM	IDH1	SART3	0.617597	0
SKCM	IDH1	SLC28A3	0.617597	0
SKCM	IDH1	SLC39A10	0.617597	0
SKCM	IDH1	SOX30	0.617597	0
SKCM	IDH1	STARD6	0.617597	0
SKCM	IDH1	STAT6	0.617597	0
SKCM	IDH1	TAB2	0.617597	0
SKCM	IDH1	TAL1	0.617597	0
SKCM	IDH1	TLE2	0.614911	0
SKCM	IDH1	TLR10	0.617597	0
SKCM	IDH1	TMTC2	0.617597	0
SKCM	IDH1	TRAPPC8	0.617597	0
SKCM	IDH1	TRPC1	0.614911	0
SKCM	IDH1	TYR	0.617597	0
SKCM	IDH1	XPO4	0.617597	0
SKCM	IDH1	ZC3H12B	0.617597	0
SKCM	IDH1	ZNF157	0.617597	0
SKCM	IDH1	ZNF224	0.614911	0
SKCM	IDH1	ZNF484	0.617597	0
SKCM	IDH1	ZNF675	0.617597	0
SKCM	IDH1	ZNF71	0.617597	0
SKCM	IDH1	AGO3	0.614911	0
SKCM	IDH1	ARHGEF4	0.614911	0
SKCM	IDH1	C3ORF56	0.614911	0
SKCM	IDH1	CDCP2	0.614911	0
SKCM	IDH1	CLEC4F	0.614911	0
SKCM	IDH1	CPNE6	0.614911	0
SKCM	IDH1	DCAF5	0.614911	0
SKCM	IDH1	DUXA	0.614911	0
SKCM	IDH1	EFS	0.614911	0
SKCM	IDH1	ERICH5	0.614911	0
SKCM	IDH1	FRS3	0.614911	0
SKCM	IDH1	GLT6D1	0.614911	0
SKCM	IDH1	GLT8D2	0.614911	0
SKCM	IDH1	GMIP	0.614911	0
SKCM	IDH1	GPR141	0.614911	0
SKCM	IDH1	GPRC5C	0.614911	0
SKCM	IDH1	HEATR3	0.614911	0
SKCM	IDH1	HTATSF1	0.614911	0
SKCM	IDH1	ICK	0.614911	0
SKCM	IDH1	KIFAP3	0.614911	0
SKCM	IDH1	KRT73	0.614911	0
SKCM	IDH1	LRRC15	0.614911	0
SKCM	IDH1	MID2	0.614911	0
SKCM	IDH1	NECTIN4	0.614911	0
SKCM	IDH1	OR1I1	0.614911	0
SKCM	IDH1	PCDHGA11	0.614911	0
SKCM	IDH1	PCYT1B	0.614911	0
SKCM	IDH1	PHC3	0.614911	0
SKCM	IDH1	PHF20	0.614911	0
SKCM	IDH1	PHF21A	0.614911	0
SKCM	IDH1	PHF24	0.614911	0
SKCM	IDH1	PRORP	0.614911	0
SKCM	IDH1	PRR14	0.614911	0
SKCM	IDH1	PRR30	0.614911	0
SKCM	IDH1	RASSF9	0.614911	0
SKCM	IDH1	RETSAT	0.614911	0
SKCM	IDH1	RGS18	0.614911	0
SKCM	IDH1	SEMA4D	0.614911	0
SKCM	IDH1	SEMA6A	0.614911	0
SKCM	IDH1	SENP1	0.614911	0
SKCM	IDH1	SLC29A3	0.614911	0
SKCM	IDH1	SLFN12	0.614911	0
SKCM	IDH1	SUCNR1	0.614911	0
SKCM	IDH1	SYTL3	0.614911	0
SKCM	IDH1	TMPRSS11D	0.614911	0
SKCM	IDH1	TRIM24	0.614911	0
SKCM	IDH1	USP47	0.614911	0
SKCM	IDH1	VWC2L	0.614911	0
SKCM	IDH1	WDR27	0.614911	0
SKCM	IDH1	ZBTB20	0.614911	0
SKCM	IDH1	ZNF391	0.614911	0
SKCM	IDH1	ZNF415	0.614911	0
SKCM	IDH1	ZNF568	0.614911	0
SKCM	IDH1	ZNF705A	0.614911	0
SKCM	TET2	KCNH1	0.342119	0.301224
SKCM	TET2	PCDHGA2	0.232344	0.26
SKCM	TET2	SGCZ	0.347041	0.283398
SKCM	TET2	ADAMTS13	0.503305	0.332143
SKCM	TET2	PHF21B	0.497056	0.35619
SKCM	TET2	PITPNM1	0.341553	0.310924
SKCM	TET2	PPP6C	0.49958	0.343779
SKCM	TET2	ROR2	0.497056	0.35619
SKCM	TET2	ZNF257	0.342332	0.321212
SKCM	TET2	ADCY3	0.495969	0.383673
SKCM	TET2	ASXL2	0.495824	0.369458
SKCM	TET2	GPR139	0.495969	0.383673
SKCM	TET2	HEG1	0.495969	0.383673
SKCM	TET2	KIR3DL1	0.495969	0.383673
SKCM	TET2	THBS2	0.495824	0.369458
SKCM	TET2	TMEM108	0.497056	0.35619
SKCM	TET2	ZNF578	0.497056	0.35619
SKCM	TET2	CFHR3	0.244304	0
SKCM	TET2	KDM2B	0.248787	0
SKCM	TET2	NOP2	0.244304	0
SKCM	TET2	PDYN	0.244304	0
SKCM	TET2	GTF3C2	0.400999	0
SKCM	TET2	IKBKB	0.240716	0
SKCM	TET2	PCDHGA9	0.240716	0
SKCM	TET2	PRDM10	0.240716	0
SKCM	TET2	ARHGEF26	0.400999	0
SKCM	TET2	ASAH2	0.393208	0
SKCM	TET2	DIAPH1	0.393208	0
SKCM	TET2	MMS22L	0.400999	0
SKCM	TET2	OR4C12	0.393208	0
SKCM	TET2	RPS6KC1	0.400999	0
SKCM	TET2	SLC38A11	0.400999	0
SKCM	TET2	WASHC4	0.400999	0
SKCM	TET2	ZSWIM4	0.400999	0
SKCM	TET2	AKR1B10	0.387305	0
SKCM	TET2	CCAR2	0.387305	0
SKCM	TET2	DUSP22	0.393208	0
SKCM	TET2	KRTAP5.4	0.387305	0
SKCM	TET2	MS4A1	0.387305	0
SKCM	TET2	PPARG	0.387305	0
SKCM	TET2	REPS2	0.387305	0
SKCM	TET2	SOX30	0.387305	0
SKCM	TET2	TLR1	0.383526	0
SKCM	TET2	ZNF527	0.387305	0
SKCM	TET2	OR4X2	0.383526	0
SKCM	TET3	RAG1	0.236682	0.244595
SKCM	TET3	CNGA4	0.495702	0.390625
SKCM	TET3	CYBB	0.495913	0.358654
SKCM	TET3	FBLN5	0.494892	0.374
SKCM	TET3	KDM2B	0.495702	0.390625
SKCM	TET3	PADI2	0.495702	0.390625
SKCM	TET3	CCDC191	0.247972	0
SKCM	TET3	WT1	0.247972	0
SKCM	TET3	GRN	0.239837	0
SKCM	TET3	KCNK1	0.239837	0
SKCM	TET3	EPAS1	0.39559	0
SKCM	TET3	SLF2	0.39559	0
SKCM	TET3	ZNF317	0.39559	0
SKCM	TET1	CDH18	0.0596404	0.321922
SKCM	TET1	BAZ2B	0.105179	0.191721
SKCM	TET1	KCNA6	0.561383	0.495172
SKCM	TET1	MORC2	0.561383	0.495172
SKCM	TET1	OR2L3	0.404741	0.460645
SKCM	TET1	RIPOR3	0.409351	0.430303
SKCM	TET1	SHROOM2	0.405472	0.477333
SKCM	TET1	ZSCAN20	0.405472	0.477333
SKCM	TET1	ABTB2	0.230798	0.273002
SKCM	TET1	HRG	0.338075	0.311168
SKCM	TET1	ZP4	0.50134	0.326203
SKCM	TET1	SYNE3	0.50134	0.326203
SKCM	TET1	BRAT1	0.492207	0.360784
SKCM	TET1	FANCI	0.491755	0.380805
SKCM	TET1	FUT3	0.491755	0.380805
SKCM	TET1	KLK6	0.491755	0.380805
SKCM	TET1	OR5W2	0.492207	0.360784
SKCM	TET1	RC3H2	0.492207	0.360784
SKCM	TET1	TFCP2L1	0.491755	0.380805
SKCM	TET1	TUSC3	0.491755	0.380805
SKCM	TET1	ZNF169	0.491755	0.380805
SKCM	TET1	MAGEA6	0.14758	0
SKCM	TET1	QRSL1	0.14758	0
STAD	TET1	CYP7B1	0.61501	0
STAD	TET1	KIF2B	0.392132	0
STAD	TET1	HGF	0.613703	0
STAD	TET1	OR4C15	0.613703	0
STAD	TET1	RRBP1	0.613703	0
STAD	TET3	BICC1	0.61501	0
STAD	TET3	BRINP3	0.632817	0
STAD	TET3	BRWD3	0.617086	0
STAD	TET3	CNTN4	0.627929	0
STAD	TET3	ERBB4	0.496228	0.338936
STAD	TET3	LRRIQ3	0.61501	0
STAD	TET3	KCNA1	0.613703	0
STAD	TET3	OSBPL6	0.613703	0
STAD	TET3	ZNF667	0.613703	0
STAD	TET3	ZNF99	0.613849	0
UCEC	TET1	TP53	0.019572	0.459596
