# Supplementary material for: CBFB-MYH11 Fusion Sequesters RUNX1 in Cytoplasm to Prevent DNMT3A Recruitment to Target Genes in AML
Source: Front Cell Dev Biol. 2021 Jul 15;9:675424. doi: 10.3389/fcell.2021.675424 (PMC8321512; doi:10.3389/fcell.2021.675424)
Supplement: Supplementary file 2 [file Table_2.XLSX]

## Sheet: Antibody and Primer information
Antibody	Company	Catalog
Flag-HRP for WB	Sigma	A8592
Flag-Tag for IF	Shanghai Genomics Technology	#4110-20
Flag Beads for Co-IP	sigma	#A2220
Myc-HRP for WB	CST	#14038
Myc-Tag for IF	Santa Cruz	#3724
HA-HRP for WB	CST	#2999
HA-Tag for IF	Santa Cruz	#sc-7392
HA Beads for Co-IP	Shanghai Genomics Technology	#GNI4510-HA
RUNX1-HRP for WB	Santa Cruz	#sc-365644
RUNX1 for chip-qpcr	Abcam	#ab23980
RUNX1 for IP	Santa Cruz	#sc-365644 HRP
5mc	Active Motif	#39649
β-Actin	Genscript	A00702
Primer Name	Sequence	Application
shDNMT3A#1-F	CCGGCCCAAGGTCAAGGAGATTATTCTCGAGAATAATCTCCTTGACCTTGGGTTTTTG	shRNA
shDNMT3A#1-R	AATTCAAAAACCCAAGGTCAAGGAGATTATTCTCGAGAATAATCTCCTTGACCTTGGG	shRNA
shDNMT3A#2-F	CCGGCCGGCTCTTCTTTGAGTTCTACTCGAGTAGAACTCAAAGAAGAGCCGGTTTTTG	shRNA
shDNMT3A#2-R	AATTCAAAAA CCGGCTCTTCTTTGAGTTCTACTCGAGTAGAACTCAAAGAAGAGCCGG	shRNA
shRUNX1#2-F	CCGGGAACCAGGTTGCAAGATTTAACTCGAG TTAAATCTTGCAACCTGGTTC TTTTTG	shRNA
shRUNX1#2-R	AATTCAAAAAGAACCAGGTTGCAAGATTTAACTCGAG TTAAATCTTGCAACCTGGTTC	shRNA
shRUNX1#3-F	CCGGCCTCGAAGACATCGGCAGAAACTCGAG TTTCTGCCGATGTCTTCGAGG TTTTTG	shRNA
shRUNX1#3-R	AATTCAAAAA CCTCGAAGACATCGGCAGAAACTCGAG TTTCTGCCGATGTCTTCGAGG	shRNA
qGATA6-F	CTCAGTTCCTACGCTTCGCAT	qPCR
qGATA6-R	GTCGAGGTCAGTGAACAGCA	qPCR
qJUN-F	GGTCACAGGTCTCGAAAAAGC	qPCR
qJUN-R	TCCAAGTGCCGAAAAAGGAAG	qPCR
qSPARC-F	TTCAAGTGCTGTCTGATTCCAAT	qPCR
qSPARC-R	CCCATTGGCGAGTTTGAGAAG	qPCR
qSPHK1-F	GCTCTGGTGGTCATGTCTGG	qPCR
qSPHK1-R	CACAGCAATAGCGTGCAGT	qPCR
qATF3-F	CCTCTGCGCTGGAATCAGTC	qPCR
qATF3-R	TTCTTTCTCGTCGCCTCTTTTT	qPCR
chip-GATA6-F	GTTCCAAGGTCACGTGTC	chip-qPCR & MeDIP-qPCR
chip-GATA6-R	TGTTACCCAACTGCCATA	chip-qPCR & MeDIP-qPCR
chip-SPHK1-F	AGCTGAAGGCAGGAG	chip-qPCR & MeDIP-qPCR
chip-SPHK1-R	CCTTATCGGTGCTGCCCA	chip-qPCR & MeDIP-qPCR
chip-JUN-F	GCGGCGGCTGCTGCTG	chip-qPCR & MeDIP-qPCR
chip-JUN-R	GCCGAACTGCACAGCCA	chip-qPCR & MeDIP-qPCR
